# Supplementary material for: Generation and Characterization of Stable Small Colony Variants of USA300 Staphylococcus aureus in RAW 264.7 Murine Macrophages
Source: Antibiotics (Basel). 2024 Mar 16;13(3):264. doi: 10.3390/antibiotics13030264 (PMC10967292; doi:10.3390/antibiotics13030264)
Supplement: Supplementary file 1 [file antibiotics-13-00264-s001.zip]

Archive with 1 entries (1 files):
- antibiotics-2869538-supplementary.pdf
